# Supplementary material for: Integrating Citizen Scientist Data into the Surveillance System for Avian Influenza Virus, Taiwan
Source: Emerg Infect Dis. 2023 Jan;29(1):45–53. doi: 10.3201/eid2901.220659 (PMC9796195; doi:10.3201/eid2901.220659)
Supplement: Appendix 2 — Supplementary results for study of integration of citizen scientist data into the avian influenza virus surveillance system, Taiwan. [file 22-0659-Techapp-s2.xlsx]

## Sheet: Table S1
Article DOI: https://doi.org/10.3201/eid2901.220659
Appendix 2 Table 1. Complete list of wild bird species included in thie study	ed in this study
Scientific name	Common name	Family name	Inclusion criteria(1)	Stay season
Accipiter nisus	Eurasian Sparrowhawk	Accipitridae	po	winter
Actitis hypoleucos	Common Sandpiper	Scolopacidae	po	winter
Aix galericulata	Mandarin Duck	Anatidae	po	winter
Anas acuta	pintail duck	Anatidae	oc	winter
Anas crecca	Eurasian green-winged teal	Anatidae	oc	winter
Anas platyrhynchos	mallard duck	Anatidae	po	winter
Anas zonorhyncha, Anas poecilorhyncha	spotbill duck	Anatidae	oc	winter
Anser albifrons	white-fronted goose	Anatidae	po	winter
Anser fabalis	Bean Goose	Anatidae	po	winter
Ardea alba	large egret	Ardeidae	oc	winter
Ardea cinerea	Grey Heron	Ardeidae	oc	winter
Ardeola bacchus, Buphus bacchus	Chinese Pond heron	Ardeidae	po	winter
Aythya ferina	Common Pochard	Anatidae	po	winter
Aythya fuligula	Tufted Duck	Anatidae	oc	winter
Aythya marila	Greater Scaup	Anatidae	po	winter
Bubulcus ibis	Cattle Egret	Ardeidae	oc	summer,winter
Buteo japonicus	Japanese buzzard	Accipitridae	po	winter
Calidris alba	Ruddy Plover	Scolopacidae	po	winter
Calidris alpina	Dunlin	Scolopacidae	oc	winter
Calidris canutus	Red Knot	Scolopacidae	po	spring/fall
Calidris ferruginea	Curlew Sandpiper	Scolopacidae	po	spring/fall
Calidris minuta	Little Stint	Scolopacidae	po	spring/fall
Calidris pugnax, Philomachus pugnax	Ruff	Scolopacidae	po	winter
Calidris ruficollis	Red-necked Stint	Scolopacidae	oc	winter,spring/fall
Calidris subminuta	Long-toed Stint	Scolopacidae	po	winter
Charadrius alexandrinus	Kentish Plover	Charadriidae	oc	winter
Charadrius dubius	Little Ringed Plover	Charadriidae	oc	winter
Chlidonias hybrida	Whiskered Tern	Laridae	oc	winter,spring/fall
Chlidonias leucopterus	white-winged black tern	Laridae	po	spring/fall
Chroicocephalus ridibundus	Black(-)headed Gull	Laridae	oc	winter
Cyanoptila cyanomelana, Cyanoptila cyanomelaena	Blue and white Flycatcher	Muscicapidae	po	winter
Cygnus columbianus	Whistling Swan	Anatidae	po	winter
Egretta garzetta	Little Egret	Ardeidae	oc	summer,winter
Falco peregrinus	Falcon	Falconidae	po	winter
Fulica atra	Australian coot	Rallidae	po	winter
Gallinago gallinago	Eurasian Snipe	Scolopacidae	po	winter
Himantopus himantopus	Black-winged Stilt	Recurvirostridae	oc	winter
Hirundo rustica	Barn Swallow	Hirundinidae	po	summer,winter
Hydroprogne caspia, Sterna caspia	grey-headed fishing eagle	Laridae	oc	winter
Larus argentatus	Herring Gull	Laridae	po	winter
Larus crassirostris	Black-tailed Gull	Laridae	po	winter
Larus fuscus	Lesser Black-backed Gull	Laridae	po	winter
Limosa lapponica	Bar-tailed Godwit	Scolopacidae	po	winter, spring/fall
Limosa limosa	Black-tailed Godwit	Scolopacidae	po	winter,spring/fall
Mareca strepera, Anas strepera	gadwall duck	Anatidae	po	winter
Motacilla alba	water wagtail	Motacillidae	oc	winter
Motacilla cinerea	Gray Wagtail	Motacillidae	po	winter
Motacilla flava/tschutschensis	western yellow wagtail	Motacillidae	po	winter
Numenius arquata	common curlew	Scolopacidae	po	winter
Numenius phaeopus	Curlew, Whimbrel	Scolopacidae	po	winter
Nycticorax nycticorax	black-capped night heron	Ardeidae	po	summer
Phalacrocorax carbo, Phalacrocora carbo	Great Cormorant	Phalacrocoracidae	oc	winter
Phoenicopterus roseus	Greater Flamingo	Phoenicopteridae	po	winter
Platalea leucorodia	common spoonbill	Threskiornithidae	po	winter
Platalea minor	Black-faced Spoonbill	Threskiornithidae	oc	winter
Pluvialis fulva	Pacific Golden Plover	Charadriidae	oc	winter
Pluvialis squatarola	grey plover	Charadriidae	po	winter
Podiceps cristatus	Great Crested Grebe	Podicipedidae	po	winter
Podiceps nigricollis	black-necked grebe	Podicipedidae	po	winter
Recurvirostra avosetta	Pied Avocet	Recurvirostridae	oc	winter
Spodiopsar sericeus, Sturnus sericeus	Red-billed Starling	Sturnidae	po	winter
Sterna hirundo	Common Tern	Laridae	po	spring/fall
Sternula albifrons, Sterna albifrons	Little Tern	Laridae	oc	spring/fall,summer
Sturnus vulgaris	starling	Sturnidae	po	winter
Tachybaptus ruficollis	Little Grebe	Podicipedidae	oc	winter
Tadorna tadorna	Common Shelduck	Anatidae	po	winter
Thalasseus bergii, Sterna bergii	crested tern	Laridae	oc	summer
Tringa glareola	Wood Sandpiper	Scolopacidae	po	winter, spring/fall
Tringa ochropus	Green Sandpiper	Scolopacidae	po	winter
Tringa totanus	Common Redshank	Scolopacidae	po	winter
(1)inclusion criteria: oc: top 20% of observation count, po: professional opinion

## Sheet: Table S2
Appendix 2 Table 2. Bootstrapped McNemar chi-square statistic with 1000 realizations, with or without adjustments for environmental factors of non-migratory wild bird species.
36 non-migratory species		without adjustment		with adjustment
Scientific name	Common name	Npa	Nsp (in Npa)*	Npa	Nsp
Hypsipetes leucocephalus	black Bulbul	991	205	1000	813(B)
Lonchura atricapilla	black-headed munia	996	294	974	130
Streptopelia tranquebarica	red collared dove	999	246	893	33
Gallinula chloropus	common moorhen	982	233	X	X
